# Supplementary material for: Feasibility of assessing ultra-short-term pulse rate variability from video recordings
Source: PeerJ. 2020 Jan 7;8:e8342. doi: 10.7717/peerj.8342 (PMC6953345; doi:10.7717/peerj.8342)
Supplement: Supplemental Information 2 — Please open instructions.txt enclosed in the .zip file. [file peerj-08-8342-s002.zip]

Archive with 22 entries (22 files):
- C01HRVPeakRefineEvaluation.m
- C02Statistics.m
- C0DataPreparationExtraction.m
- functions/A_FFT.m
- functions/bonf_holm.m
- functions/C01ExtractPaths.m
- functions/C02ExtractReference.m
- functions/C03ExtractrPPG.m
- functions/C04ReferenceProcessing.m
- functions/C05ExtractPulseFromrPPG.m
- functions/C06rPPGProcessingSNR.m
- functions/C07PeakRefinement.m
- functions/C08ExtractPulseSignalInterval.m
- functions/C09HRV.m
- functions/C10pNN50.m
- functions/calcSNR.m
- functions/cliffsDelta.m
- functions/groupValues.m
- functions/license.txt
- functions/meanGroupValues.m
- functions/swtest.m
- instructions.txt
