# Supplementary material for: Feasibility of assessing ultra-short-term pulse rate variability from video recordings
Source: PeerJ. 2020 Jan 7;8:e8342. doi: 10.7717/peerj.8342 (PMC6953345; doi:10.7717/peerj.8342)
Supplement: Supplemental Information 2 — Please open instructions.txt enclosed in the .zip file. [file peerj-08-8342-s002.zip › functions/C06rPPGProcessingSNR.m]

function C06rPPGProcessingSNR(listImages,FsCam,FsHRV)

load('D:\MatlabKoda\02-testDrugiClanek\rezultati\rPPG.mat');

rPPGresamp=cell(1,length(listImages));

for i=1:length(listImages)    
    listImagesT=[listImages{i},'\'];
    rPPGresamp{i}=resample(rPPG{i},FsHRV,FsCam);
    disp(i)
    close
end

save(strcat('D:\MatlabKoda\02-testDrugiClanek\rezultati\','rPPGresamp.mat'),'rPPGresamp')

end
