# Supplementary material for: Feasibility of assessing ultra-short-term pulse rate variability from video recordings
Source: PeerJ. 2020 Jan 7;8:e8342. doi: 10.7717/peerj.8342 (PMC6953345; doi:10.7717/peerj.8342)
Supplement: Supplemental Information 2 — Please open instructions.txt enclosed in the .zip file. [file peerj-08-8342-s002.zip › functions/C07PeakRefinement.m]

function [peaksNew,locsNew]=C07PeakRefinement(peaksInput,locsInput)

locsNew=locsInput;
peaksNew=peaksInput;
test=1;

kk=1;

while test==1

lengthStart=length(locsNew);

RR=(locsNew(2:end)-locsNew(1:end-1));
limits=[median(RR)-4*std(RR),median(RR)+4*std(RR)];

for j=2:length(RR)-1
    meantemp=(RR(j-1)+RR(j+1))/2;
    razlika(j-1)=(RR(j)-meantemp)/RR(j);
end

indeksAll=find(razlika<-0.35);

for indeks=1:length(indeksAll)
    if indeksAll(indeks)<=length(locsNew)-3
        if peaksNew(indeksAll(indeks)+2)<=peaksNew(indeksAll(indeks)+1)
            if limits(1)<locsNew(indeksAll(indeks)+3)-locsNew(indeksAll(indeks)+1) && locsNew(indeksAll(indeks)+3)-locsNew(indeksAll(indeks)+1)<limits(2)
                locsNew(indeksAll(indeks)+2)=NaN;
                peaksNew(indeksAll(indeks)+2)=NaN;
            end
        elseif peaksNew(indeksAll(indeks)+2)>peaksNew(indeksAll(indeks)+1)
            if limits(1)<locsNew(indeksAll(indeks)+2)-locsNew(indeksAll(indeks)) && locsNew(indeksAll(indeks)+2)-locsNew(indeksAll(indeks))<limits(2)
                locsNew(indeksAll(indeks)+1)=NaN;
                peaksNew(indeksAll(indeks)+1)=NaN;
            end
        end
    end
end

locsNew(isnan(locsNew)) = [];
peaksNew(isnan(peaksNew)) = [];

lengthEnd=length(peaksNew);

if lengthStart==lengthEnd
    test=2;
end

kk=kk+1;

end
