# Supplementary material for: Feasibility of assessing ultra-short-term pulse rate variability from video recordings
Source: PeerJ. 2020 Jan 7;8:e8342. doi: 10.7717/peerj.8342 (PMC6953345; doi:10.7717/peerj.8342)
Supplement: Supplemental Information 2 — Please open instructions.txt enclosed in the .zip file. [file peerj-08-8342-s002.zip › functions/C09HRV.m]

function [SDNN,RMSSD,RR] = C09HRV(locs)

RR=diff(locs)*1000;
mean_RR=mean(RR);
HRInst=(1000./RR)*60;
SDNN=std(RR);
RMSSD=sqrt((1/(numel(RR)-1))*sum((diff(RR)).^2));

end
