# Supplementary material for: Feasibility of assessing ultra-short-term pulse rate variability from video recordings
Source: PeerJ. 2020 Jan 7;8:e8342. doi: 10.7717/peerj.8342 (PMC6953345; doi:10.7717/peerj.8342)
Supplement: Supplemental Information 2 — Please open instructions.txt enclosed in the .zip file. [file peerj-08-8342-s002.zip › functions/C10pNN50.m]

function [pNN50,RR] = C10pNN50(locs)

RR=diff(locs)*1000;
pNN50=(sum(abs(diff(RR))>50)/length(diff(RR)))*100;

end
