# Supplementary material for: Feasibility of assessing ultra-short-term pulse rate variability from video recordings
Source: PeerJ. 2020 Jan 7;8:e8342. doi: 10.7717/peerj.8342 (PMC6953345; doi:10.7717/peerj.8342)
Supplement: Supplemental Information 2 — Please open instructions.txt enclosed in the .zip file. [file peerj-08-8342-s002.zip › functions/cliffsDelta.m]

function d=cliffsDelta(x,y)

Lx=length(x);
Ly=length(y);
mat=zeros(Lx,Ly);
for i=1:Lx
    for j=1:Ly
        if x(i)>y(j)
            mat(i,j)=1;
        elseif y(j)>x(i)
            mat(i,j)=-1;
        end
    end
end

d=sum(mat(:))/(Lx*Ly);

end
