# Supplementary material for: Feasibility of assessing ultra-short-term pulse rate variability from video recordings
Source: PeerJ. 2020 Jan 7;8:e8342. doi: 10.7717/peerj.8342 (PMC6953345; doi:10.7717/peerj.8342)
Supplement: Supplemental Information 2 — Please open instructions.txt enclosed in the .zip file. [file peerj-08-8342-s002.zip › instructions.txt]

>> pList.Name and Version
    MATLAB 9.6
    Control System Toolbox 10.4
    Signal Processing Toolbox 8.0
    Neural Network Toolbox 11.1
    Image Processing Toolbox 10.2
    Wavelet Toolbox 5.0
    Computer Vision System Toolbox 8.1	

1) Run 'C0DataPreparationExtraction.m'
>> fList
	A_FFT.m
	calcSNR.m
	C01ExtractPaths.m
	C02ExtractReference.m
    C03ExtractrPPG.m
    C04ReferenceProcessing.m
    C05ExtractPulseFromrPPG.m
	C06rPPGProcessingSNR.m
	
2) Run 'C01HRVPeakRefineEvaluation.m'
>> fList
    groupValues.m
    meanGroupValues.m
    C01ExtractPaths.m
    C07PeakRefinement.m
    C08ExtractPulseSignalInterval.m
    C09HRV.m
    C10pNN50.m

3) Run 'C02Statistics.m'
>> fList
    cliffsDelta.m
    swtest.m
    bonf_holm.m
